# Supplementary material for: A Heterologous V-01 or Variant-Matched Bivalent V-01D-351 Booster following Primary Series of Inactivated Vaccine Enhances the Neutralizing Capacity against SARS-CoV-2 Delta and Omicron Strains
Source: J Clin Med. 2022 Jul 18;11(14):4164. doi: 10.3390/jcm11144164 (PMC9317108; doi:10.3390/jcm11144164)
Supplement: Supplementary file 1 [file jcm-11-04164-s001.zip]

Archive with 1 entries (1 files):
- jcm-1787330-supplementary.pdf
